# Supplementary material for: Development and Validation of Nutrition and Food Safety Educational Material for Fish Processors in Nigeria
Source: Int J Environ Res Public Health. 2023 Mar 10;20(6):4891. doi: 10.3390/ijerph20064891 (PMC10049519; doi:10.3390/ijerph20064891)
Supplement: Supplementary file 1 [file ijerph-20-04891-s001.zip]

Archive with 2 entries (2 files):
- Supplementary Material-Nutrition and Food Safety Edcational Material for Fish Processors.pdf
- Supplementary Table S1.xlsx
