# Supplementary material for: Development and Validation of Nutrition and Food Safety Educational Material for Fish Processors in Nigeria
Source: Int J Environ Res Public Health. 2023 Mar 10;20(6):4891. doi: 10.3390/ijerph20064891 (PMC10049519; doi:10.3390/ijerph20064891)
Supplement: Supplementary file 1 [file ijerph-20-04891-s001.zip › Supplementary Table S1.xlsx]

## Sheet: Sheet1
	Scores (n=6)																																											Scores (n=4)
	MODULE 1						MODULE 2						MODULE 3						MODULE 4						MODULE 5						MODULE 6						MODULE 7							7 Modules Flipbook
Evaluated Items	SA	A	N	D	SD	ICVI	SA	A	N	D	SD	ICVI	SA	A	N	D	SD	ICVI	SA	A	N	D	SD	ICVI	SA	A	N	D	SD	ICVI	SA	A	N	D	SD	ICVI	SA	A	N	D	SD	ICVI		SA	A	N	D	SD	CVI
1. Objective
1.1 Consistency with knowledge need on the module	6					1	5		1			1	6					1	5	1				1	5	1				1	5	1				1	5	1				1		4					1
1.2 Promotion of positive behavior and attitude changes	5	1				1	5	1				1	6					1	5	1				1	4	2				1	5	1				1	5	1				1		4					1
1.3 Promotion of thought on the topic	5	1				1	5		1			0.83	6					1	5	1				1	4	2				1	5	1				1	5	1				1		3	1				1
1.4 Practicability for the training	4	2				1	4	1	1			0.83	4	2				1	4	2				1	4	2				1	4	2				1	4	2				1		4					1
Subtotal	20	4	0	0	0		19	2	3	0	0		22	2	0	0	0		19	5	0	0	0		17	7	0	0	0		19	5	0	0	0		19	5	0	0	0			15	1	0	0	0
Concordance rate						1						0.92						1						1						1						1						1		1
2. Content
2.1 Appropriateness for target audience	3	2	1			0.83	5		1			0.83	3	2	1			0.83	5	1				1	5	1				1	5	1				1	4	2				1		3	1				1
2.2 Clear and objective text	5	1				1	5		1			0.83	3	3				1	4	1	1			0.83	5	1				1	3	2	1			0.83	4	2				1		3	1				1
2.3 Highlights on subject matters	3	3				1	4	2				1	3	3				1	4	2				1	4	2				1	4	2				1	4	2				1		3		1			0.75
2.4 Informative	5	1				1	5	1				1	4	2				1	4	2				1	5	1				1	4	2				1	4	2				1		4					1
2.5 Logical sequence	3	3				1	3	2				1	2	3	1			0.83	2	4				1	3	3				1	3	3				1	3	3				1		4					1
2.6 Achievement of objective	4	2				1	4	1		1		0.83	3	3				1	3	3				1	3	3				1	3	3				1	2	4				1		3	1				1
2.7 Scientific correction	3	1	1			0.67	4	1		1		0.83	2	3				0.83	1	3	2			0.67	4	2				1	3	2				1	4	1	1			0.83		2	2				1
2.8 The content covered presents relevant information	4	2				1	5			1		0.83	3	3				0.83	5		1			0.83	3	2				1	5	1				1	4	1				1		4					1
Subtotal	30	15	2	0	0		35	7	2	3	0		23	22	2	0	0		28	16	4	0	0		32	15	0	0	0		30	16	1	0	0		29	17	1	0	0			26	5	1
Concordance rate						0.9375						0.89375						0.915						0.91625						1						0.97875						0.97875		0.97
3. Relevancy
3.1 Key points portrayed	5	1				1	5		1			0.83	5	1				1	5	1				1	5	1				1	5	1				1	5	1				1		4					1
3.2 Potential of knowledge transfer	4	2				1	4	1	1			0.83	4	2				1	3	3				1	4	2				1	4	2				1	4	2				1		4					1
3.3 Scope	5	1				1	5		1			0.83	5	1				1	5	1				1	5	1				1	5	1				1	5	1				1		4					1
3.4 Suitability for training	4	2				1	4	1	1			0.83	4	1	1			0.83	4	2				1	4	2				1	4	2				1	4	2				1		4					1
3.5 Applicability	4	2				1	5	1				1	4	2				1	3	3				1	4	2				1	3	3				1	4	2				1		4					1
Subtotal	22	8	0	0	0		23	3	4	0	0		22	7	1	0	0		20	10	0	0	0		22	8	0	0	0		21	9	0	0	0		22	8	0	0	0			20	0	0	0	0
Concordance rate						1						0.864						0.966						1						1						1						1		1
4. Language
4.1 Literacy adequacy to the target group	3	2				1	2	3	1			0.83	2	4				1	3	3				1	2	4				1	2	4				1	3	1	2			0.67		3		1			0.75
4.2 Clearness and intelligible	3	2				1	4	1	1			0.83	4	2				1	3	3				1	4	2				1	3	2				1	4	2				1		4					1
4.3 Spelling Correctly	5					0.83	4	2				1	4	1	1			0.83	3	1	1			0.83	4	2				1	3	3				1	4	1	1			0.83		4					1
4.4 Well organized or structured	5					0.83	5		1			0.83	4	2				1	3	2				1	4	2				1	3	2				1	4	2				1		3	1				1
4.5 Comprehensible	3	2				0.83	4	1	1			0.83	2	4				1	3	2	1			0.83	3	3				1	3	3				1	3	2	1			0.83		4					1
Subtotal	19	6	0	0	0		19	7	4	0	0		16	13	1	0	0		15	11	2	0	0		17	13	0	0	0		14	14	0	0	0		18	8	4	0	0			18	1	1	0	0
Concordance rate						0.898						0.864						0.966						0.932						1						1						0.866		0.95
5. Infographics
5.1 Relevance to content	5	1				1	5		1			0.83	4	2				1	4	2				1	4	2				1	4	2				1	5	1				1		3	1				1
5.2 Expression of needed information	2	3	1			0.83	3	2	1			0.83	4	2				1	4	1				1	3	3				1	4	2				1	4	1				1		2	2				1
5.3 Motivates understanding of the content	3	2	1			0.83	3	2	1			0.83	4	2				1	5	1				1	3	3				1	4	2				1	4	2				1		3	1				1
5.4 Appropriateness of Characters’ charisma	3	2	1			0.83	3	1	2			0.83	4	1	1			0.83	3	2				1	4		1			0.67	4	1				1	3	1	1			0.67		3	1				1
5.5 Sufficiency	4	1	1			0.83	4	1	1			0.83	4	2				1	4	2				1	5	1				1	5	1				1	5		1			0.83		3	1				1
5.6 Similitude with real life	1	3	1			0.67	4	1	1			0.83	4	2				1	4	2				1	2	3	1			0.83	4	1	1			0.83	3	3				1		4					1
5.7 Suitable designs for adults	4		1			0.67	4	1	1			0.83	4	2				1	6					1	4	2				1	5	1				1	4	2				1		3	1				1
Subtotal	22	12	6	0	0		26	8	8	0	0		28	13	1	0	0		30	10	0	0	0		25	14	2	0	0		30	10	1	0	0		28	10	2	0	0			21	7	0	0	0
Concordance rate						0.808571						0.83						0.975714						1						0.928571						0.975714						0.928571		1
6. Design
6.1 Attractiveness	5	1				1	5		1			0.83	3	2	1			0.83	4	2				1	3	3				1	4	2				1	5	1				1		4					1
6.2 Color contrast	4	1		1		0.83	3	2	1			0.83	3	2	1			0.83	4	2				1	3	3				1	4	1	1			0.83	3	1	2			0.67		4					1
6.3 Font size	3	2	1			0.83	3	2	1			0.83	3	2	1			0.83	4	2				1	4	2	1			0.83	3	1	2			0.67	3	1	1			0.67		3	1				1
6.4 Number of pages	5	1				1	5		1			0.83	3	3				1	5	1				1	5	1				1	5	1				1	5	1				0.83		4					1
6.5 Style	5		1			0.83	5		1			0.83	3	3				1	5	1				1	5	1				1	5	1				1	5		1			0.83		2	2				1
6.6 Text wrapping	5			1		0.83	2	3	1			0.83	3	2				0.83	5	1				1	5	1				1	4	1				0.83	5	1				0.83		3	1				1
Subtotal	27	5	2	2	0		23	7	6	0	0		18	14	3	0	0		27	9	0	0	0		25	11	1	0	0		25	7	3	0	0		26	5	4	0	0			20	4	0	0	0
Concordance rate						1						0.83						0.886667						1						0.971667						0.888333						0.805		1
7. Motivation
7.1 Attractiveness of the content	5	1				1	4	1	1			0.83	3	2	1			0.83	3	3				1	3	3				1	5	1				1	3	3				1		4					1
7.2 Enthusiasm for readers	4	1	1			0.83	4	1	1			0.83	3	2	1			0.83	3	3				1	4	2				1	5	1				1	4	2				1		3	1				1
7.3 Sustain reader’s interest	4	1	1			0.83	4	1	1			0.83	3	2	1			0.83	3	2				1	4	2				1	5		1			0.83	4	1	1			0.83		3	1				1
Subtotal	13	3	2	0	0		12	3	3	0	0		9	6	3	0	0		9	8	0	0	0		11	7	0	0	0		15	2	1	0	0		11	6	1	0	0			10	2	0	0	0
Concordance rate						0.886667						0.83						0.83						1						1						0.943333						0.943333		1
8. Culture
8.1 Appropriateness for sociocultural level of the target audience	2	4				1	3	2	1			0.83	3	3				1	3	3				1	2	4				1	4	2				1	3	2	1			0.83		3	1				1
8.2 Culturally appropriate and acceptable	2	2	2			0.67	2	1	2			0.67	3	1	2			0.67	3	3				1	2	3	1			0.83	4	1	1			0.83	3	2	1			0.83		2	1	1			0.75
8.3 Reflection of the cultural needs of the target audience.	1	5				0.83	2	3	1			0.83	2	3	1			0.83	2	4				1	1	5				1	3	3				1	2	3	1			0.83		3	1				1
Subtotal	5	11	2	0	0		7	6	4	0	0		8	7	3	0	0		8	10	0	0	0		5	12	1	0	0		11	6	1	0	0		8	7	3	0	0			8	3	1	0	0
Concordance rate						0.833333						0.776667						0.833333						1						0.943333						0.943333						0.83		0.916667
9. Methodology
9.1 Appropriateness of teaching method to the target group	3	3				1	2	3	1			0.83	3	3				1	2	4				1	3	3				1	3	3				1	2	4				1		4					1
9.2 Relevant teaching aids	3	2	1			0.83	4		2			0.67	4	1	1			0.83	3	3				1	3	3				1	4	1	1			0.83	3	3				1		3	1				1
9.3 Appropriateness of key message	4	2				1	4	2				1	4	2				1	2	4				1	4	2				1	3	3				1	3	3				1		4					1
9.3 Duration; sufficient time allocation	4	2		1		0.83	2	3	1			0.83	4	2				1	3	3				1	3	3				1	1	4				0.83	4	2				1		4					1
Subtotal	14	9	1	1	0		12	8	4	0	0		15	8	1	0	0		10	14	0	0	0		13	11	0	0	0		11	11	1	0	0		12	12	0	0	0			15	1	0	0	0
Concordance rate						0.915						0.8325						0.9575						1						1						0.915						1		1
10. Pre and post quizzes
10.1 Clearness & comprehensibility	2	4				1	3	2	1			0.83	2	4				1	2	4				1	2	3	1			0.83	2	4				1	3	3				1		3					1
10.2 Measures knowledge	3	2	1			0.83	4	1	1			0.83	3	1	2			0.67	3	2	1			1	3	2	1			0.83	3	2	1			0.83	4	1		1		0.83		2	1				1
10.3 Suitability for the target group	2	4				1	2	3				0.83	2	3	1			0.83	2	4				1	2	3	1			0.83	2	4				1	3	2	1			0.83		3					1
10.4 Well structured	4	2				1	4	2				1	3	2	1			0.83	3	3				1	3	2	1			0.83	3	3				1	4	1		1		0.83		2	1				1
10.5 Relevance	5	1				1	4	2				1	3	3				1	3	3				1	3	3				1	4	2				1	5	1				1		3					1
Subtotal	16	13	1	0	0		17	10	2	0	0		13	13	4	0	0		13	16	1	0	0		13	13	4	0	0		14	15	1	0	0		19	8	1	2	0			13	2	0	0	0
Concordance rate						0.966						0.898						0.866						1						0.864						0.966						0.898		1
SCVI						0.81						0.85						0.92						0.98						0.87						0.96						0.93	0.9	SCVI= 0.983
SA, strongly agree, A, agree, N, neutral/neither agree nor disagree, D, disagree, SD, strongly disagree, CVI content Validity Index, n= number of experts. I-CVI, Item-level content validity index, SCVI, Scale-level content validity index, averaging method (I-CVI/Ave) = 0.90 (initial). Scale-level content validity index, averaging method (I-CVI/Ave) = 0.983 (Final).
Items rated as SA or A are relevant and essential. Items rated N requires minimal further review. Items rated D requires further review. Items rated SD is not relevant and must be removed.
